# Supplementary material for: De Novo Potent Peptide Nucleic Acid Antisense Oligomer Inhibitors Targeting SARS-CoV-2 RNA-Dependent RNA Polymerase via Structure-Guided Drug Design
Source: Int J Mol Sci. 2023 Dec 14;24(24):17473. doi: 10.3390/ijms242417473 (PMC10744289; doi:10.3390/ijms242417473)
Supplement: Supplementary file 1 [file ijms-24-17473-s001.zip]

Archive with 1 entries (1 files):
- ijms-2696187-supplementary.pdf
